# Supplementary material for: Impacts of fludioxonil resistance on global gene expression in the necrotrophic fungal plant pathogen Sclerotinia sclerotiorum
Source: BMC Genomics. 2021 Jan 30;22:91. doi: 10.1186/s12864-021-07402-x (PMC7847169; doi:10.1186/s12864-021-07402-x)
Supplement: Supplementary file 2 — Additional file 2: Table S1. [file 12864_2021_7402_MOESM2_ESM.txt]

Ontology	GO	Term	Annotated	Significant	Expected	classicFisher
MF	GO:0004553	hydrolase activity, hydrolyzing O-glycos...	174	9	2.76	0.0016
MF	GO:0016798	hydrolase activity, acting on glycosyl b...	179	9	2.84	0.0019
MF	GO:0005215	transporter activity	326	12	5.17	0.0049
MF	GO:0046915	transition metal ion transmembrane trans...	7	2	0.11	0.0050
MF	GO:0016712	oxidoreductase activity, acting on paire...	8	2	0.13	0.0065
MF	GO:0004497	monooxygenase activity	48	4	0.76	0.0067
MF	GO:0016787	hydrolase activity	936	24	14.85	0.0085
MF	GO:0003993	acid phosphatase activity	10	2	0.16	0.0103
MF	GO:0004190	aspartic-type endopeptidase activity	14	2	0.22	0.0200
MF	GO:0070001	aspartic-type peptidase activity	14	2	0.22	0.0200
MF	GO:0016791	phosphatase activity	41	3	0.65	0.0266
MF	GO:0003824	catalytic activity	2757	52	43.74	0.0385
MF	GO:0022857	transmembrane transporter activity	252	8	4	0.0451
MF	GO:0016705	oxidoreductase activity, acting on paire...	127	5	2.01	0.0502
MF	GO:0016491	oxidoreductase activity	777	18	12.33	0.0582
MF	GO:0001871	pattern binding	28	2	0.44	0.0720
MF	GO:0030247	polysaccharide binding	28	2	0.44	0.0720
MF	GO:0004556	alpha-amylase activity	5	1	0.08	0.0769
MF	GO:0016160	amylase activity	5	1	0.08	0.0769
MF	GO:0016229	steroid dehydrogenase activity	5	1	0.08	0.0769
MF	GO:0048038	quinone binding	5	1	0.08	0.0769
MF	GO:0050525	cutinase activity	5	1	0.08	0.0769
MF	GO:0042578	phosphoric ester hydrolase activity	65	3	1.03	0.0834
MF	GO:0016833	oxo-acid-lyase activity	6	1	0.1	0.0915
MF	GO:0048037	cofactor binding	458	11	7.27	0.1063
MF	GO:0046873	metal ion transmembrane transporter acti...	36	2	0.57	0.1108
MF	GO:0004175	endopeptidase activity	74	3	1.17	0.1122
MF	GO:0016641	oxidoreductase activity, acting on the C...	8	1	0.13	0.1202
MF	GO:0005342	organic acid transmembrane transporter a...	38	2	0.6	0.1212
MF	GO:0015171	amino acid transmembrane transporter act...	38	2	0.6	0.1212
MF	GO:0046943	carboxylic acid transmembrane transporte...	38	2	0.6	0.1212
MF	GO:0008514	organic anion transmembrane transporter ...	39	2	0.62	0.1265
MF	GO:0004185	serine-type carboxypeptidase activity	9	1	0.14	0.1341
MF	GO:0004499	N,N-dimethylaniline monooxygenase activi...	9	1	0.14	0.1341
MF	GO:0015035	protein disulfide oxidoreductase activit...	10	1	0.16	0.1479
MF	GO:0070008	serine-type exopeptidase activity	10	1	0.16	0.1479
MF	GO:0020037	heme binding	134	4	2.13	0.1626
MF	GO:0046906	tetrapyrrole binding	134	4	2.13	0.1626
MF	GO:0008080	N-acetyltransferase activity	46	2	0.73	0.1650
MF	GO:0008236	serine-type peptidase activity	46	2	0.73	0.1650
MF	GO:0017171	serine hydrolase activity	46	2	0.73	0.1650
MF	GO:0004180	carboxypeptidase activity	12	1	0.19	0.1748
MF	GO:0016638	oxidoreductase activity, acting on the C...	12	1	0.19	0.1748
MF	GO:0016709	oxidoreductase activity, acting on paire...	12	1	0.19	0.1748
MF	GO:0016410	N-acyltransferase activity	48	2	0.76	0.1763
MF	GO:0005506	iron ion binding	139	4	2.21	0.1781
MF	GO:0015318	inorganic molecular entity transmembrane...	142	4	2.25	0.1877
MF	GO:0070011	peptidase activity, acting on L-amino ac...	142	4	2.25	0.1877
MF	GO:0015036	disulfide oxidoreductase activity	13	1	0.21	0.1879
MF	GO:0008509	anion transmembrane transporter activity	52	2	0.82	0.1993
CC	GO:0016020	membrane	813	24	14.65	0.00055
CC	GO:0016021	integral component of membrane	500	16	9.01	0.00642
CC	GO:0031224	intrinsic component of membrane	500	16	9.01	0.00642
CC	GO:0044425	membrane part	576	16	10.38	0.02709
CC	GO:0005576	extracellular region	34	2	0.61	0.12357
CC	GO:0005886	plasma membrane	15	1	0.27	0.23962
CC	GO:0071944	cell periphery	32	1	0.58	0.44421
CC	GO:0005634	nucleus	414	4	7.46	0.96187
CC	GO:0043231	intracellular membrane-bounded organelle	550	4	9.91	0.99644
CC	GO:0043227	membrane-bounded organelle	555	4	10	0.99677
CC	GO:0043226	organelle	715	4	12.89	0.99990
CC	GO:0043229	intracellular organelle	715	4	12.89	0.99990
CC	GO:0044424	intracellular part	921	4	16.6	1.00000
CC	GO:0005623	cell	1010	5	18.2	1.00000
CC	GO:0044464	cell part	1010	5	18.2	1.00000
CC	GO:0005622	intracellular	986	4	17.77	1.00000
CC	GO:0005575	cellular_component	1720	31	31	1.00000
CC	GO:0000123	histone acetyltransferase complex	5	0	0.09	1.00000
CC	GO:0000139	Golgi membrane	6	0	0.11	1.00000
CC	GO:0000151	ubiquitin ligase complex	8	0	0.14	1.00000
CC	GO:0000152	nuclear ubiquitin ligase complex	5	0	0.09	1.00000
CC	GO:0000228	nuclear chromosome	22	0	0.4	1.00000
CC	GO:0000428	DNA-directed RNA polymerase complex	13	0	0.23	1.00000
CC	GO:0000502	proteasome complex	18	0	0.32	1.00000
CC	GO:0000775	chromosome, centromeric region	18	0	0.32	1.00000
CC	GO:0000776	kinetochore	13	0	0.23	1.00000
CC	GO:0000777	condensed chromosome kinetochore	10	0	0.18	1.00000
CC	GO:0000778	condensed nuclear chromosome kinetochore	9	0	0.16	1.00000
CC	GO:0000779	condensed chromosome, centromeric region	10	0	0.18	1.00000
CC	GO:0000780	condensed nuclear chromosome, centromeri...	9	0	0.16	1.00000
CC	GO:0000785	chromatin	11	0	0.2	1.00000
CC	GO:0000786	nucleosome	9	0	0.16	1.00000
CC	GO:0000793	condensed chromosome	14	0	0.25	1.00000
CC	GO:0000794	condensed nuclear chromosome	11	0	0.2	1.00000
CC	GO:0000922	spindle pole	5	0	0.09	1.00000
CC	GO:0000940	condensed chromosome outer kinetochore	9	0	0.16	1.00000
CC	GO:0000942	condensed nuclear chromosome outer kinet...	9	0	0.16	1.00000
CC	GO:0005618	cell wall	11	0	0.2	1.00000
CC	GO:0005635	nuclear envelope	7	0	0.13	1.00000
CC	GO:0005643	nuclear pore	5	0	0.09	1.00000
CC	GO:0005654	nucleoplasm	36	0	0.65	1.00000
CC	GO:0005667	transcription factor complex	11	0	0.2	1.00000
CC	GO:0005680	anaphase-promoting complex	5	0	0.09	1.00000
CC	GO:0005681	spliceosomal complex	6	0	0.11	1.00000
CC	GO:0005694	chromosome	54	0	0.97	1.00000
CC	GO:0005730	nucleolus	10	0	0.18	1.00000
CC	GO:0005732	small nucleolar ribonucleoprotein comple...	6	0	0.11	1.00000
CC	GO:0005737	cytoplasm	423	0	7.62	1.00000
CC	GO:0005739	mitochondrion	61	0	1.1	1.00000
CC	GO:0005740	mitochondrial envelope	38	0	0.68	1.00000
BP	GO:0055085	transmembrane transport	436	18	7.45	0.00023
BP	GO:0000041	transition metal ion transport	7	2	0.12	0.00570
BP	GO:0006810	transport	669	20	11.43	0.00604
BP	GO:0051234	establishment of localization	673	20	11.49	0.00647
BP	GO:0051179	localization	682	20	11.65	0.00753
BP	GO:0005975	carbohydrate metabolic process	261	10	4.46	0.01191
BP	GO:0034220	ion transmembrane transport	79	4	1.35	0.04476
BP	GO:0006694	steroid biosynthetic process	6	1	0.1	0.09825
BP	GO:0098660	inorganic ion transmembrane transport	36	2	0.61	0.12502
BP	GO:0098662	inorganic cation transmembrane transport	36	2	0.61	0.12502
BP	GO:0055114	oxidation-reduction process	649	15	11.08	0.12860
BP	GO:0003333	amino acid transmembrane transport	38	2	0.65	0.13657
BP	GO:0006865	amino acid transport	39	2	0.67	0.14244
BP	GO:0098655	cation transmembrane transport	39	2	0.67	0.14244
BP	GO:0098656	anion transmembrane transport	40	2	0.68	0.14836
BP	GO:1903825	organic acid transmembrane transport	40	2	0.68	0.14836
BP	GO:1905039	carboxylic acid transmembrane transport	40	2	0.68	0.14836
BP	GO:0015849	organic acid transport	41	2	0.7	0.15433
BP	GO:0046942	carboxylic acid transport	41	2	0.7	0.15433
BP	GO:0008202	steroid metabolic process	10	1	0.17	0.15841
BP	GO:0030001	metal ion transport	44	2	0.75	0.17251
BP	GO:0015711	organic anion transport	45	2	0.77	0.17865
BP	GO:0006508	proteolysis	144	4	2.46	0.23032
BP	GO:0009308	amine metabolic process	18	1	0.31	0.26712
BP	GO:0006811	ion transport	158	4	2.7	0.28335
BP	GO:0006820	anion transport	62	2	1.06	0.28617
BP	GO:0016052	carbohydrate catabolic process	31	1	0.53	0.41503
BP	GO:0006812	cation transport	89	2	1.52	0.45237
BP	GO:0008610	lipid biosynthetic process	61	1	1.04	0.65336
BP	GO:0006355	regulation of transcription, DNA-templat...	275	4	4.7	0.70237
BP	GO:0051252	regulation of RNA metabolic process	275	4	4.7	0.70237
BP	GO:1903506	regulation of nucleic acid-templated tra...	275	4	4.7	0.70237
BP	GO:2001141	regulation of RNA biosynthetic process	275	4	4.7	0.70237
BP	GO:0006629	lipid metabolic process	142	2	2.43	0.70556
BP	GO:0019219	regulation of nucleobase-containing comp...	277	4	4.73	0.70789
BP	GO:0006468	protein phosphorylation	143	2	2.44	0.70926
BP	GO:0006351	transcription, DNA-templated	344	5	5.87	0.71285
BP	GO:0097659	nucleic acid-templated transcription	344	5	5.87	0.71285
BP	GO:0032774	RNA biosynthetic process	346	5	5.91	0.71777
BP	GO:0009889	regulation of biosynthetic process	282	4	4.82	0.72138
BP	GO:0010556	regulation of macromolecule biosynthetic...	282	4	4.82	0.72138
BP	GO:0031326	regulation of cellular biosynthetic proc...	282	4	4.82	0.72138
BP	GO:2000112	regulation of cellular macromolecule bio...	282	4	4.82	0.72138
BP	GO:0010468	regulation of gene expression	289	4	4.94	0.73951
BP	GO:0031323	regulation of cellular metabolic process	293	4	5	0.74947
BP	GO:0071705	nitrogen compound transport	155	2	2.65	0.75080
BP	GO:0051171	regulation of nitrogen compound metaboli...	294	4	5.02	0.75192
BP	GO:0080090	regulation of primary metabolic process	294	4	5.02	0.75192
BP	GO:0071702	organic substance transport	162	2	2.77	0.77264
BP	GO:0006281	DNA repair	85	1	1.45	0.77264
